# Supplementary material for: Interpretable Deep-Learning pKa Prediction for Small Molecule Drugs via Atomic Sensitivity Analysis
Source: J Chem Inf Model. 2024 Dec 30;65(1):101–13. doi: 10.1021/acs.jcim.4c01472 (PMC11733947; doi:10.1021/acs.jcim.4c01472)
Supplement: Supplementary file 2 — ci4c01472_si_003.xlsx [file ci4c01472_si_003.xlsx]

## Sheet: MTC_summary
Training data	Model type	Bin size	max bin pKa unit	Features	Architecture	Dropout	TF	OF	alpha	eta	best logAUC	average logAUC	worst logAUC	MAE	Brier Score
chembl_acids_final	MTC	1	12	Mol2D	256x128x064	5/10/10/5	Sigmoid	AUC	0.25	0.05	0.895	0.729	0.615	0.79
chembl_acids_final	MTC	0.75	12	Mol2D	256x128x064	5/10/10/5	Sigmoid	AUC	0.25	0.05	0.829	0.682	0.543	0.853
chembl_acids_final	MTC	0.5	12	Mol2D	256x128x064	5/10/10/5	Sigmoid	AUC	0.25	0.05	0.828	0.626	0.493	0.843
chembl_acids_final	MTC	0.25	12	Mol2D	256x128x064	5/10/10/5	Sigmoid	AUC	0.25	0.05	0.832	0.542	0.391	0.936
chembl_acids_final	MTC	0.1	12	Mol2D	256x128x064	5/10/10/5	Sigmoid	AUC	0.25	0.05	0.861	0.431	0.201	1.169
chembl_acids_final	MTC	0.05	12	Mol2D	256x128x064	5/10/10/5	Sigmoid	AUC	0.25	0.05	0.871	0.37	0.135	1.274
chembl_acids_deprecated	MTC	1	12	Mol2D	128x32	5/25/5	Rectifier	AUC	0.25	0.05	0.84	0.64	0.48	0.863	0.858
chembl_acids_deprecated	MTC	0.75	12	Mol2D	128x32	5/25/5	Rectifier	AUC	0.25	0.05	0.85	0.6	0.45	0.906	0.975262
chembl_acids_deprecated	MTC	0.5	12	Mol2D	128x32	5/25/5	Rectifier	AUC	0.25	0.05	0.85	0.527	0.336	0.87	1.0477
chembl_acids_deprecated	MTC	0.25	12	Mol2D	128x32	5/25/5	Rectifier	AUC	0.25	0.05	0.857	0.406	0.143	0.941	1.0276
chembl_acids_deprecated	MTC	0.1	12	Mol2D	128x32	5/25/5	Rectifier	AUC	0.25	0.05	0.861	0.293	0.102	0.96
chembl_acids_deprecated	MTC	0.05	12	Mol2D	128x32	5/25/5	Rectifier	AUC	0.25	0.05	0.858	0.231	0.072	0.997	0.813644
chembl_acids_deprecated	MTC	1	14	Mol2D	32	5/25	Sigmoid	AUC	0.25	0.05	0.76	0.44	0.21
chembl_acids_deprecated	MTC	1	14	Mol2D	128	5/25	Sigmoid	AUC	0.25	0.05	0.82	0.57	0.23
chembl_acids_deprecated	MTC	1	14	Mol2D	128x32	5/5/5	Sigmoid	AUC	0.25	0.05	0.84	0.59	0.15
chembl_acids_deprecated	MTC	1	14	Mol2D	128x128	5/5/5	Sigmoid	AUC	0.25	0.05	0.87	0.63	0.18
chembl_acids_deprecated	MTC	1	14	Mol2D	256x32	5/5/5	Sigmoid	AUC	0.25	0.05	0.86	0.63	0.15
chembl_acids_deprecated	MTC	1	14	Mol2D	512x32	5/5/5	Sigmoid	AUC	0.25	0.05	0.85	0.66	0.14
chembl_acids_deprecated	MTC	1	14	Mol2D	128x32	5/25/5	Sigmoid	AUC	0.25	0.05	0.84	0.58	0.18
chembl_acids_deprecated	MTC	1	14	Mol2D	128x128	5/25/5	Sigmoid	AUC	0.25	0.05	0.86	0.61	0.19
chembl_acids_deprecated	MTC	1	14	Mol2D	32	5/5	Rectifier(0.05)	AUC	0.25	0.05	0.022	0.021	0.018
chembl_acids_deprecated	MTC	1	14	Mol2D	128x32	5/5/5	Rectifier	AUC	0.25	0.05	0.022	0.021	0.018
chembl_acids_deprecated	MTC	1	12	Mol2D	256x32	5/25/5	Rectifier	AUC	0.25	0.05	0.86	0.688	0.556	0.849	0.876
chembl_acids_deprecated	MTC	0.5	12	Mol2D	256x32	5/25/5	Rectifier	AUC	0.25	0.05	0.86	0.573	0.375	0.947	1.09

## Sheet: Reg_summary
Training data	Model type	Architecture	Dropout	Transfer Function	Objective Function	alpha	eta	MAE to validation set
chembl_acids	Regression	128x32	5/25/5	Rectifier(0.05)	MAE	0.25	0.05	0.725
chembl_acids	Regression	128x64	5/25/5	Rectifier(0.05)	MAE	0.25	0.05	0.737
chembl_acids	Regression	128x128	5/25/5	Rectifier(0.05)	MAE	0.25	0.05	0.722
chembl_acids	Regression	256x32	5/25/5	Rectifier(0.05)	MAE	0.25	0.05	0.679
chembl_acids	Regression	256x64	5/25/5	Rectifier(0.05)	MAE	0.25	0.05	0.698
chembl_acids	Regression	256x128	5/25/5	Rectifier(0.05)	MAE	0.25	0.05	0.669
chembl_acids	Regression	512x32	5/25/5	Rectifier(0.05)	MAE	0.25	0.05	0.659
chembl_acids	Regression	512x64	5/25/5	Rectifier(0.05)	MAE	0.25	0.05	0.63
chembl_acids	Regression	512x128	5/25/5	Rectifier(0.05)	MAE	0.25	0.05	0.628
chembl_acids	Regression	256x128x064	5/25/5	Rectifier(0.05)	MAE	0.25	0.05	0.592
